# Supplementary material for: Morphological Differentiation Among Three Mitochondrial Lineages of Hydrobioides nassa Theobald, 1865 (Gastropoda: Bithyniidae) from Thailand
Source: Biology (Basel). 2026 Mar 4;15(5):420. doi: 10.3390/biology15050420 (PMC12984682; doi:10.3390/biology15050420)
Supplement: Supplementary file 1 [file biology-15-00420-s001.zip]

Archive with 1 entries (1 files):
- Supplementary Materials_27022026.pdf
